# Supplementary material for: The effect of histone deacetylase inhibitors on AHSP expression
Source: PLoS One. 2018 Feb 1;13(2):e0189267. doi: 10.1371/journal.pone.0189267 (PMC5794076; doi:10.1371/journal.pone.0189267)
Supplement: S1 File — This file include the individual data points that underlie the results presented in graphs. (XLSX) [file pone.0189267.s001.xlsx]

## Sheet: Sheet1
Treatment	NB	NV						Treatment	NB	NV
Control	1	1						Control	1	1
0.5mM 2D	1.554	1.434						0.5mM 2D	1.286	1.303
0.5mM 4D	1.734	1.914						0.5mM 4D	1.44	1.801
0.5mM 6D	1.917	2.15						0.5mM 6D	1.817	2.041
1mM 2D	1.708	1.869						1mM 2D	1.45	1.571
1mM 4D	1.944	2.71						1mM 4D	1.812	2.306
1mM 6D	2.015	3.071						1mM 6D	1.987	2.301
Treatment	NB	NV						Treatment	NB	NV
Control	1	1						Control	1	1
0.5mM 2D	3.211	3.011						0.5mM 2D	10.233	25.844
0.5mM 4D	5.24	5.227						0.5mM 4D	17.153	33.124
0.5mM 6D	6.629	8.106						0.5mM 6D	25.415	48.657
1mM 2D	4.469	4.773						1mM 2D	18.565	37.556
1mM 4D	6.026	7.128						1mM 4D	27.118	50.175
1mM 6D	7.615	9.043						1mM 6D	35.741	61.876
Treatment	NB	NV						Treatment	NB	NV
Control	1	1						Control	1	1
0.5mM 2D	1.257	1.853						0.5mM 2D	2.578	2.687
0.5mM 4D	1.336	2.085						0.5mM 4D	3.921	9.071
0.5mM 6D	1.847	2.175						0.5mM 6D	8.278	18.558
1mM 2D	1.456	2.159						1mM 2D	5.464	8.934
1mM 4D	1.927	2.261						1mM 4D	11.546	17.332
1mM 6D	2.183	2.461						1mM 6D	15.341	25.611
Treatment	NB	NV						Treatment	NB	NV
Control	1	1						Control	1	1
0.5mM 2D	1.102	1.187						0.5mM 2D	4.482	4.901
0.5mM 4D	0.901	0.837						0.5mM 4D	6.576	14.126
0.5mM 6D	0.835	0.636						0.5mM 6D	12.126	22.436
1mM 2D	1.051	0.966						1mM 2D	7.051	14.855
1mM 4D	0.821	0.756						1mM 4D	16.314	21.531
1mM 6D	0.752	0.507						1mM 6D	19.048	32.347

## Sheet: Sheet2
Treatment	GATA1	NFE2	STAT3	EKLF	KLF4	BCL11A	AHSP	HBG1/2				Treatment	GATA1	NFE2	STAT3	EKLF	KLF4	BCL11A	AHSP	HBG1/2
NaPhBr 0.5mM	1.735	1.51433	1.48	5.02667	17.6003	0.946	4.92567	7.728				NaVa 0.5mM	1.83267	1.715	2.03767	5.448	35.875	0.886667	10.1053	13.821
NaPhBr 1mM	1.889	1.74967	1.85533	6.03667	27.1413	0.874667	10.7837	14.1377				NaVa 1mM	2.55	2.05933	2.29367	6.98133	49.869	0.743	17.2923	22.911
	1.812	1.632	1.66767	5.53167	22.3708	0.910333	7.85467	10.9328					2.19133	1.88717	2.16567	6.21467	42.872	0.814833	13.6988	18.366
Treatment	GATA1	NFE2	STAT3	EKLF	KLF4	BCL11A	AHSP	HBG1/2
NB 0.5mM	1.735	1.51433	1.48	5.02667	17.6003	0.946	4.92567	7.728
NV 0.5mM	1.83267	1.715	2.03767	5.448	35.875	0.886667	10.1053	13.821
NB 1mM	1.889	1.74967	1.85533	6.03667	27.1413	0.874667	10.7837	14.1377
NV 1mM	2.55	2.05933	2.29367	6.98133	49.869	0.743	17.2923	22.911
Treatment	GATA1	NFE2	STAT3	EKLF	KLF4	BCL11A	AHSP	HBG1/2
Untreated	1	1	1	1	1	1	1	1
NB 0.5mM	1.917	1.817	1.847	6.629	25.415	0.835	8.278	12.126
NV 0.5mM	2.15	2.041	2.175	8.106	48.657	0.636	18.558	22.436
NB 1mM	2.015	1.987	2.183	7.615	35.741	0.752	15.341	19.048
NV 1mM	3.071	2.301	2.461	9.043	61.876	0.507	25.611	32.347
